# Supplementary material for: Unfolding the policy dynamics of medical data assetization in Chinese public healthcare institutions: evidence from Latent Dirichlet Allocation and dynamic topic modeling analysis
Source: Front Public Health. 2026 Apr 20;14:1805248. doi: 10.3389/fpubh.2026.1805248 (PMC13136080; doi:10.3389/fpubh.2026.1805248)
Supplement: Supplementary file 1 [file Table_1.xlsx]

## Sheet: National policies
No.	Department	Document Name	Promulgation Date
1	State Council	Big Data Development Action Outline [23]	2015.08
2	State Council	Guiding Opinions on Promoting and Standardizing the Development of Health and Medical Big Data Applications [24]	2016.06
3	CPC Central Committee & General Office of the State Council	National Informatization Development Strategy Outline [25]	2016.07
4	State Council	"Healthy China 2030" Plan Outline [26]	2016.01
5	Standing Committee of the NPC	Cybersecurity Law of the People's Republic of China [27]	2016.11
6	Ministry of Industry and Information Technology	Big Data Industry Development Plan (2016-2020) [28]	2016.12
7	State Council	Scientific Data Management Measures [29]	2018.03
8	State Council	Opinions on Promoting "Internet + Medical Health" Development [30]	2018.04
9	National Health Commission	National Health and Medical Big Data Standards, Security and Service Management Measures (Trial) [31]	2018.09
10	NDRC & Cyberspace Administration of China	National Digital Economy Innovation Development Pilot Zone Implementation Plan [32]	2019.01
11	Fourth Plenary Session of the 19th CPC Central Committee	CPC Central Committee Decision on Several Major Issues on Upholding and Improving the Socialist System with Chinese Characteristics and Advancing the Modernization of the National Governance System and Governance Capacity [15]	2019.11
12	CPC Central Committee & State Council	Opinions on Building a More Complete System and Mechanism for Market-oriented Allocation of Factors [17]	2020.04
13	CPC Central Committee & State Council	Opinions on Accelerating the Improvement of the Socialist Market Economic System in the New Era [33]	2020.05
14	CPC Central Committee	CPC Central Committee Proposal on Formulating the 14th Five-Year Plan for National Economic and Social Development and Long-term Goals for 2035 [34]	2020.11
15	29th Session of the Standing Committee of the 13th NPC	Data Security Law of the People's Republic of China [35]	2021.06
16	State Council	Overall Plan for Comprehensive Reform Pilot of Factor Market-oriented Allocation [36]	2021.12
17	State Council	14th Five-Year Digital Economy Development Plan [19]	2022.01
18	State Council	Opinions on Accelerating the Construction of a Unified National Market [37]	2022.03
19	20th National Congress of the CPC	Report to the 20th National Congress of the CPC [38]	2022.01
20	CPC Central Committee & State Council	Opinions on Building Data Infrastructure Systems to Better Utilize Data Elements (i.e., "Data Twenty Articles") [18]	2022.12
21	CPC Central Committee & State Council	Overall Plan for Digital China Construction Layout [39]	2023.02
22	Ministry of Finance	Interim Provisions on Accounting Treatment of Enterprise Data Resources [40]	2023.08
23	China Appraisal Society	Guiding Opinions on Data Asset Evaluation [41]	2023.09
24	Ministry of Finance	Guiding Opinions on Strengthening Data Asset Management [43]	2023.12
25	National Data Bureau et al. (17 Departments)	"Data Elements ×" Three-year Action Plan (2024-2026) [21]	2024.01
26	Ministry of Finance	Notice on Strengthening Data Asset Management of Administrative Institutions [44]	2024.02
27	Central People's Government	Government Work Report [45]	2024.03
28	National Data Bureau et al. (9 Departments)	Action Plan on Accelerating Digital Talent Cultivation to Support Digital Economy Development (2024-2026) [46]	2024.04
29	Cyberspace Administration, SAMR, MIIT	Informatization Standard Construction Action Plan (2024-2027) [47]	2024.05
30	NDRC et al.	National Data Standard System Construction Guidelines [48]	2024.09
31	CPC Central Committee & General Office of the State Council	Opinions on Accelerating the Development and Utilization of Public Data Resources [49]	2024.09
32	MIIT, MOF, National Data Bureau	New Materials Big Data Center Overall Construction Plan [51]	2024.01
33	National Data Bureau	Trusted Data Space Development Action Plan (2024-2028) [52]	2024.01
34	National Data Bureau et al. (6 Departments)	Guiding Opinions on Promoting High-quality Development of Data Industry [53]	2024.12
35	National Data Bureau et al. (5 Departments)	Opinions on Promoting the Development and Utilization of Enterprise Data Resources [54]	2024.12
36	Ministry of Finance	Data Asset Whole-process Management Pilot Plan [55]	2024.12
37	National Data Bureau	Public Data Resource Authorized Operation Implementation Specifications (Trial) [56]	2025.01
38	NDRC & National Data Bureau	Implementation Plan on Improving Data Circulation Security Governance to Better Promote Market-oriented Valuation of Data Elements [57]	2025.01
39	NDRC, National Data Bureau, MIIT	National Data Infrastructure Construction Guidelines	2025.01
40	NDRC, National Data Bureau, MOF	Implementation Opinions on Promoting High-quality Development of Data Annotation Industry	2025.01
41	NDRC & National Data Bureau	Notice on Establishing the Price Formation Mechanism for Public Data Resource Authorized Operation	2025.01
42	NDRC & National Data Bureau	Interim Measures for Public Data Resource Registration Management	2025.01
43	General Office of NDB & MPS	National Data Resource Statistical Survey System	2025.02
44	National Data Bureau	Common Terminology in Data Field (Second Batch)	2025.03
45	MIIT et al. (7 Departments)	Pharmaceutical Industry Digital Intelligence Transformation Implementation Plan (2025-2030)	2025.04
46	General Office of National Data Bureau	Notice on Organizing the 2025 Trusted Data Space Innovation Development Pilot Work	2025.04
47	National Data Bureau	Digital China Construction 2025 Action Plan	2025.05

## Sheet: Provincial policies
No.	Province/Municipality	Policy Name	Release Date
1	Beijing	Implementation Opinions on Better Utilizing Data Elements to Further Accelerate Digital Economy Development [58]	2023.06.20
2	Beijing	Beijing Digital Economy Promotion Regulations [59]	2022.11.25
3	Beijing	Beijing Digital Economy Whole Industry Chain Open Development Action Plan [60]	2022.05.30
4	Beijing	Beijing Enterprise Data Intellectual Property Work Guidelines (Trial) [61]	2023.12.01
5	Tianjin	Tianjin Data Intellectual Property Registration Measures (Trial) Draft for Comments [63]	2023.09.12
6	Tianjin	Data Asset Registration, Certification and Rights Confirmation Business Standard T/TJIFA003-2022 [64]	2022.11.01
7	Tianjin	Tianjin Deepening Data Element Market-oriented Allocation Reform Implementation Plan (Draft for Comments) [65]	2024.09.08
8	Shanghai	Action Plan for Promoting Data Element Industry Innovation and Development Based on the New Track of Digital Economy (2023-2025) [66]	2023.07.22
9	Shanghai	Shanghai Data Regulations [67]	2021.11.29
10	Shanghai	Shanghai Data Trading Venue Management Interim Measures [68]	2023.03.20
11	Shanghai	Shanghai Urban Blockchain Digital Infrastructure System Project Implementation Plan (2023-2025) [69]	2023.07.31
12	Shanghai	Shanghai Further Promoting New Infrastructure Construction Action Plan (2023-2026) [70]	2023.09.15
13	Shanghai	Shanghai Telecom and Internet Industry Chief Data Officer System Construction Guidelines (Trial) [71]	2023.05.31
14	Shanghai	Zhangjiang Data Element Industry Cluster Area Construction Three-year Action Plan (2023-2025) [72]	2023.05.09
15	Chongqing	Chongqing Data Element Market-oriented Allocation Reform Action Plan [73]	2023.12.20
16	Chongqing	Chongqing Data Regulations [74]	2022.03.30
17	Chongqing	Chongqing Digital Economy 14th Five-Year Development Plan (2021-2025) [75]	2021.11.23
18	Guangdong	Guangdong 2024 Digital Economy Work Points [76]	2024.04.11
19	Guangdong	Guangdong Data Element Market-oriented Allocation Reform Action Plan [77]	2021.07.05
20	Guangdong	Guangdong Data Circulation and Trading Management Measures (Trial) Series Documents Public Comment Announcement [78]	2023.04.04
21	Guangdong	Guangzhou Digital Economy Promotion Regulations [79]	2022.04.06
22	Guangdong	Guangzhou Data Regulations	2025.01.22
23	Guangdong	Shenzhen Special Economic Zone Data Regulations [80]	2021.07.06
24	Guangdong	Shenzhen Data Property Rights Registration Management Interim Measures [81]	2023.06.15
25	Guangdong	Asset Management - General Requirements for Data Asset Construction T/NSSQ024-2022 [82]	2022.12.27
26	Guangdong	Asset Management - Data Asset Management Guidelines T/NSSQ023-2022 [82]	2022.12.27
27	Guangdong	Asset Management - Data Asset Rights Confirmation Registration Guidelines T/NSSQ025-2022 [84]	2022.12.27
28	Guangdong	Asset Management - Competency Requirements for Data Asset Operators T/NSSQ026-2022 [85]	2022.12.27
29	Zhejiang	Zhejiang Industrial Data Valorization Reform Pilot Plan [86]	2022.10.19
30	Zhejiang	Wenzhou Finance Bureau Trial Opinions on Exploring Data Asset Management Pilot [87]	2023.11.07
31	Zhejiang	Zhejiang Data Asset Confirmation Work Guidelines DB33/T1329-2023 [88]	2023.11.05
32	Zhejiang	Overall Plan for Building the Core Area of National Data Element Comprehensive Pilot Zone and Creating "China Data Valley" [89]	2023.02.24
33	Zhejiang	Zhejiang Public Data Authorized Operation Management Measures (Trial) [90]	2023.08.23
34	Zhejiang	Zhejiang Data Intellectual Property Registration Measures (Trial) [91]	2023.05.31
35	Zhejiang	Implementation Opinions on Promoting High-quality Development of Platform Economy [92]	2023.01.31
36	Zhejiang	Implementation Opinions on Promoting High-quality Development of Zhejiang Data Merchants [93]	2024.05.15
37	Zhejiang	Hangzhou Digital Trade Promotion Regulations (Draft) [94]	2023.12.27
38	Zhejiang	Hangzhou Digital Economy Innovation and Quality Improvement "No.1 Development Project" Implementation Plan [95]	2023.05.25
39	Shanxi	Shanxi 14th Five-Year Big Data Development and Application Plan [96]	2021.10.28
40	Shanxi	Shanxi Government Data Asset Management Trial Measures [97]	2019.11.27
41	Shanxi	Shanxi Accelerating High-standard Market System Construction Implementation Plan [98]	2023.04.04
42	Shanxi	Shanxi Government Data Security Management Measures [99] (Abolished: July 1, 2025)	2023.05.22
43	Shanxi	Shanxi Taiyuan Government Data Resource Sharing Implementation Measures [100]	2023.11.01
44	Henan	Henan Big Data Industry Development Action Plan (2022-2025) [101]	2022.09.15
45	Henan	Henan Strengthening Digital Government Construction Implementation Plan (2023-2025) [102]	2023.04.26
46	Henan	Henan Industry and Information Technology Office Notice on Organizing Data Asset Evaluation Pilot Work [103]	2022.06.29
47	Henan	Zhengzhou Data Element Market-oriented Allocation Reform Action Plan (2023-2025) [104]	2023.12.21
48	Hubei	Hubei Data Element Market Construction Implementation Plan [105]	2023.08.08
49	Hubei	Hubei Data Trading Management Interim Measures (Draft for Comments) [106]	2023.11.07
50	Hubei	Hubei Digital Economy Promotion Measures [107]	2023.07.01
51	Hubei	Hubei Digital Economy High-quality Development Policy Measures [108]	2023.05.05
52	Hubei	Hubei Data Asset Whole-process Management Pilot Plan	2025.04.23
53	Hubei	Wuhan Data Element Market-oriented Allocation Reform Three-year Action Plan (2023-2025) [109]	2023.04.03
54	Hubei	Wuhan Public Data Resource Authorized Operation Implementation Plan	2025.05.26
55	Shandong	Shandong Digital Government Construction Implementation Plan [110]	2023.01.29
56	Shandong	Shandong Provincial People's Government Opinions on Accelerating Shandong Digital Economy High-quality Development [111]	2023.12.28
57	Shandong	Shandong Provincial People's Government General Office Notice on Issuing Ten Measures for Factor Resource Guarantee for High-quality Industrial Economic Development [112]	2023.06.05
58	Shandong	Shandong Big Data Bureau Several Measures on Supporting and Promoting Province-wide Digital Economy High-quality Development [113]	2023.10.25
59	Jiangsu	Jiangsu Public Data Management Measures [114]	2021.12.18
60	Jiangsu	Jiangsu 14th Five-Year Digital Economy Development Plan [115]	2021.08.10
61	Jiangsu	Jiangsu Digital Economy High-quality Development Three-year Action Plan (2025-2027)	2025.04.11
62	Jiangsu	Suzhou Data Regulations [116]	2023.02.03
63	Jiangsu	Suzhou Public Data Opening Three-year Action Plan (2023-2025) [117]	2023.03.06
64	Jiangsu	Suzhou Digital Reform Overall Plan [118]	2023.12.19
65	Jiangsu	Implementation Opinions on Promoting High-quality Development of Data Industry	2025.02.26
66	Jiangsu	Wuxi Digital Transformation Promotion Regulations [119]	2023.05.31
67	Liaoning	Liaoning Big Data Development Regulations [120]	2022.05.31
68	Liaoning	Digital Liaoning Development Plan (Version 2.0) [121]	2021.10.15
69	Liaoning	Liaoning Implementation Opinions on Improving Mechanisms to Give Full Play to Data Elements [122]	2023.09.15
70	Anhui	Anhui Data Resource Registration Management Measures (Trial) (Draft for Comments) [123]	2023.12.07
71	Anhui	Accelerating Digital Economy Development Action Plan (2022-2024) [124]	2023.08.18
72	Anhui	Anhui Public Data Authorized Operation Management Measures (Trial) (Draft for Comments) [125]	2023.12.07
73	Anhui	Hefei Several Policies on Promoting Economic Development Implementation Rules (Data Resource Bureau Part) [126] [2024] No. 12 Revised	2025.01.22
74	Anhui	Notice on Issuing Several Measures for Wuhu to Accelerate Digital Economy Development and Build a First-class Intelligent Computing City	2025.03.20
75	Sichuan	Sichuan Data Regulations [127]	2022.12.02
76	Sichuan	Implementation Plan on Promoting Comprehensive Reform of Data Element Market-oriented Allocation [128]	2024.01.02
77	Sichuan	Chengdu Special Policies on Promoting Big Data Industry Development Implementation Rules (Revised) [129]	2024.07.25
78	Hunan	Hunan Data Intellectual Property Registration Management Measures (Trial) [130]	2024.09.19
79	Hunan	Hunan Digital Economy Promotion Regulations [131]	2024.05.30
80	Hunan	Hunan 2024 Data and Government Service Management Work Points [132]	2024.05.31
81	Hunan	Changsha Chief Data Officer System Construction Implementation Opinions [133]	2023.09.07
82	Shaanxi	Shaanxi 14th Five-Year Digital Economy Development Plan [134]	2022.04.25
83	Shaanxi	Policy Measures on Promoting High-quality Development of Digital Economy [135]	2023.12.29
84	Shaanxi	Shaanxi Data Intellectual Property Registration Management Measures (Trial) [136]	2024.05.15
85	Heilongjiang	Heilongjiang Big Data Development and Application Promotion Regulations [137]	2022.05.13
86	Gansu	Implementation Opinions on Promoting Data Element Market Development [138]	2023.03.02
87	Gansu	Gansu 14th Five-Year Digital Economy Innovation Development Plan [139]	2021.09.21
88	Jiangxi	Jiangxi 14th Five-Year Digital Economy Development Plan [140]	2022.05.25
89	Jiangxi	Opinions on Deepening the Promotion of Digital Economy Optimization and Strengthening the "No.1 Development Project" [141]	2022.03.23
90	Jiangxi	Jiangxi Data Application Regulations [142]	2023.11.30
91	Jiangxi	Jiangxi Manufacturing Digital Transformation Implementation Plan [143]	2023.06.13
92	Jiangxi	Jiangxi Digital Government Construction Overall Plan [144]	2024.07.17
93	Jiangxi	Nanchang Chief Data Officer System Work Plan [145]	2023.09.18
94	Hebei	Hebei Digital Economy Promotion Regulations [146]	2022.05.27
95	Hebei	Notice on Several Measures for Hebei Integrated Government Big Data System Construction [147]	2023.01.01
96	Hebei	Hebei Public Data Authorized Operation Management Measures (Trial) (Draft for Comments) [148]	2024.05.21
97	Hebei	Hebei Data Circulation and Trading Management Measures (Trial) (Draft for Comments) [149]	2024.05.21
98	Hebei	Shijiazhuang Digital Economy Promotion Regulations [150]	2023.12.04
99	Hebei	Hebei Data Intellectual Property Registration Service Guidelines (Trial)	2025.04.25
100	Hebei	Hebei Public Data Resource Registration Management Implementation Rules (Trial)	2025.5.19
101	Hebei	Hebei Public Data Resource Authorized Operation Management Measures (Trial)	2025.05.19
102	Fujian	Fujian Accelerating Data Element Market-oriented Reform Implementation Plan [151]	2023.09.19
103	Fujian	Xiamen Special Economic Zone Data Regulations [152]	2022.12.27
104	Fujian	Fujian 14th Five-Year Digital Fujian Special Plan [153]	2021.11.16
105	Fujian	Fujian Integrated Public Data System Construction Plan [154]	2023.09.30
106	Fujian	Xiamen Public Data Sharing and Opening Management Interim Measures [155]	2023.11.28
107	Yunnan	Yunnan Digital Government Construction Overall Plan [156]	2023.03.02
108	Yunnan	Dali Prefecture Data Asset Registration Management Measures [157]	2023.10.17
109	Yunnan	Dali Prefecture Data Asset Evaluation Management Measures [158]	2023.10.17
110	Yunnan	Yunnan Digital Economy Development Three-year Action Plan (2022-2024) [159]	2022.04.27
111	Yunnan	Yunnan Public Data Management Measures (Trial) [160]	2023.12.10
112	Hainan	Hainan Big Data Development and Application Regulations [161]	2019.09.27
113	Hainan	Hainan Cultivating Data Element Market Three-year Action Plan (2024-2026) [162]	2023.12.05
114	Hainan	Hainan Government Digital Transformation Overall Plan (2022-2025) [163]	2022.07.15
115	Hainan	Hainan Data Product Supermarket Data Product Rights Confirmation Registration Implementation Rules (Interim) [164]	2023.12.04
116	Guangxi Zhuang Autonomous Region	Guangxi Data Element Market-oriented Development Management Interim Measures [165]	2023.11.07
117	Guangxi Zhuang Autonomous Region	Guangxi Overall Work Plan on Building Data Infrastructure Systems to Better Utilize Data Elements [166]	2023.08.14
118	Guangxi Zhuang Autonomous Region	Guangxi Digital Government Brain Construction Overall Plan (Fourth Draft for Comments) [167]	2023.10.23
119	Guangxi Zhuang Autonomous Region	Guangxi Zhuang Autonomous Region Data Asset Whole-process Management Pilot Implementation Plan	2025.04.02
120	Guangxi Zhuang Autonomous Region	Guangxi "AI + Manufacturing" Action Plan (2025-2027)	2025.03.03
121	Guizhou	Guizhou Data Element Market-oriented Allocation Reform Implementation Plan [168]	2023.07.27
122	Guizhou	Guizhou Government Data Resource Management Measures [169]	2023.06.08
123	Guizhou	Guizhou Big Data Development Special Fund Management Measures (2024 Revised Edition) [170]	2023.12.10
124	Guizhou	Work Plan on Building Guizhou Integrated Public Data Resource System [171]	2023.12.26
125	Guizhou	Guizhou Meteorological Data Market-oriented Allocation Reform Pilot Work Plan [172]	2023.10.08
126	Guizhou	Guiyang-Gui'an Promoting Data Element Market-oriented Allocation Reform and Supporting Guiyang Big Data Exchange Optimization and Improvement Implementation Plan [173]	2023.07.25
127	Guizhou	Guiyang-Gui'an "Ten Thousand Enterprises Integration" Large Empowerment Action Implementation Plan [174]	2023.09.06
128	Guizhou	Guizhou Data Circulation and Trading Management Measures (Trial) [175]	2022.12.23
129	Guizhou	Guizhou Data Element Registration Service Management Measures (Trial) [176]	2023.11.15
130	Guizhou	Guizhou Data Asset Management Pilot Implementation Plan	2025.04
131	Jilin	Jilin Big Data Regulations [177]	2023.12.01
132	Jilin	Changchun Data Trading Management Measures [178]	2023.08.28
133	Qinghai	Qinghai Digital Economy Development Three-year Action Plan (2023-2025) [179]	2023.04.03
134	Qinghai	Qinghai Provincial People's Government Implementation Opinions on Accelerating Digital Government Construction [180]	2023.07.18
135	Tibet Autonomous Region	Tibet Autonomous Region National Economic and Social Development 14th Five-Year Plan and 2035 Long-term Goals Outline [181]	2021.03.29
136	Tibet Autonomous Region	Tibet Autonomous Region Strengthening Digital Government Construction Plan (2023-2025) [182]	2023.04.16
137	Inner Mongolia Autonomous Region	Inner Mongolia Autonomous Region 14th Five-Year Digital Economy Development Plan [183]	2021.10.24
138	Inner Mongolia Autonomous Region	Inner Mongolia Autonomous Region Region-wide Integrated Government Big Data System Construction Work Plan [184]	2023.04.14
139	Inner Mongolia Autonomous Region	Inner Mongolia Autonomous Region Promoting Digital Economy High-quality Development Work Plan (2023-2025) [185]	2023.10.10
140	Ningxia Hui Autonomous Region	Ningxia Hui Autonomous Region Digital Economy Development 14th Five-Year Plan [186]	2021.09.29
141	Ningxia Hui Autonomous Region	Ningxia Hui Autonomous Region People's Government Implementation Opinions on Strengthening Digital Government Construction [187]	2023.05.16
142	Ningxia Hui Autonomous Region	Implementation Opinions on Promoting Data Element Market Development [188]	2023.05.18
143	Ningxia Hui Autonomous Region	Ningxia Hui Autonomous Region Digital Economy Demonstration Park (Base), Digital Economy "Enclave Park" Management Measures (Trial) [189]	2023.11.29
144	Xinjiang Uygur Autonomous Region	Xinjiang Uygur Autonomous Region National Economic and Social Development 14th Five-Year Plan and 2035 Long-term Goals Outline [190]	2021.02.05
145	Xinjiang Uygur Autonomous Region	Xinjiang Uygur Autonomous Region Public Data Management Measures (Trial) [191]	2023.02.17
